# Supplementary material for: In vitro study of Hesperetin and Hesperidin as inhibitors of zika and chikungunya virus proteases
Source: PLoS One. 2021 Mar 4;16(3):e0246319. doi: 10.1371/journal.pone.0246319 (PMC7932080; doi:10.1371/journal.pone.0246319)
Supplement: S1 Data — (XLSX) [file pone.0246319.s020.xlsx]

## Sheet: Plan1
ZIKV NS2B/NS3pro-HST
Activity assay titration
	A
	Concentration	0	1 µM	5 µM	10uM	20uM	30uM	40uM	50uM	60uM	70uM	80uM	90uM	100uM	120	140
	% activity	100	94	86	78	63	45	36	24	17	11	8	3	1	0.3	0
	% inhibition	0	6	14	22	37	55	64	76	83	89	92	97	99	99.7	100
	B
	Concentration	0	1 µM	5 µM	10uM	20uM	30uM	40uM	50uM	60uM	70uM	80uM	90uM	100uM	120	140
	% activity	100	94	88	78	60	43	35	23	15	10	5	2	0.8	0.1	0
	% inhibition	0	6	12	22	40	57	65	77	85	90	95	98	99.2	99.9	100
	Concentration
	Concentration	0	1 µM	5 µM	10uM	20uM	30uM	40uM	50uM	60uM	70uM	80uM	90uM	100uM	120	140
	% activity	100	97	85	80	59	43	36	26	14	11	6	1	0.5	0.1	0
	% inhibition	0	3	15	20	41	57	64	74	86	89	94	99	99.5	99.9	100
	mean
	Activity	100	95	86.3333	78.6667	60.6667	43.6667	35.6667	24.3333	15.3333	10.6667	6.33333	2	0.766667	0.166667	0
	Inhibition	0	5	13.6667	21.3333	39.3333	56.3333	64.3333	75.6667	84.6667	89.3333	93.6667	98	99.2333	99.8333	100
	STD	0	1.73205	1.52753	1.1547	2.08167	1.1547	0.57735	1.52753	1.52753	0.57735	1.52753	1	0.251661	0.11547	0
	IC50 determination triplicate
	Log conc nM	nM	µM		mean	STD
A	4.155	14288.9	14.2889		12.6143	1.3572
B	4.1	12589.3	12.5893
C	4.04	10964.8	10.9648

## Sheet: Plan2
CHIKV NsP2pro-HST
Activity assay titration
	A
	Concentration	0	0.25	0.5	1	2.5	5	10	15	20	25	30
	% activity	100	91	81	65	50	36	20	12	5	2	0
	% inhibition	0	9	19	35	50	64	80	88	95	98	100
	B
	Concentration	0	0.25	0.5	1	2.5	5	10	15	20	25	30
	% activity	100	95	83	69	49	33	22	14	7	4	0
	% inhibition	0	5	17	31	51	67	78	86	93	96	100
	C
	Concentration	0	0.25	0.5	1	2.5	5	10	15	20	25	30
	% activity	100	88	78	62	48	31	19	9	4	1	0
	% inhibition	0	12	22	38	52	69	81	91	96	99	100
	mean
	% activity	100	91.3333	80.6667	65.3333	49	33.3333	20.3333	11.6667	5.33333	2.33333	0
	% inhibition	0	8.66667	19.3333	34.6667	51	66.6667	79.6667	88.3333	94.6667	97.6667	100
	STD	0	2.86744	2.0548	2.86744	0.816497	2.0548	1.24722	2.0548	1.24722	1.24722	0
	IC50 determination triplicate
	Log conc nM	nM	µM		mean	STD
A	3.47	2951.21	2.95121		2.47978	0.356499
B	3.38	2398.83	2.39883
C	3.32	2089.3	2.0893

## Sheet: Plan3
CHIKV NsP2pro-HSD
Activity assay titration
	A
	Concentration	0	0.25	0.5	1	2.5	5	10	15	20	25	30	35	40	45
	% activity	100	98	90	84	73	58	41	30	23	11	7	5	0.2	0
	% inhibition	0	2	10	16	27	42	59	70	77	89	93	95	99.8	100
	B
	Concentration	0	0.25	0.5	1	2.5	5	10	15	20	25	30	35	40	45
	% activity	100	95	89	78	67	51	38	26	18	7	3	1	0.3	0
	% inhibition	0	5	11	22	33	49	62	74	82	93	97	99	99.7	100
	C
	Concentration	0	0.25	0.5	1	2.5	5	10	15	20	25	30	35	40	45
	% activity	100	99	92	84	77	55	40	30	22	13	8	3	0.7	0
	% inhibition	0	1	8	16	23	45	60	70	78	87	92	97	99.3	100
	mean
	% activity	100	97.3333	90.3333	82	72.3333	54.6667	39.6667	28.6667	21	10.3333	6	3	0.4	0
	% inhibition	0	2.66667	9.66667	18	27.6667	45.3333	60.3333	71.3333	79	89.6667	94	97	99.6	100
	STD	0	1.64054	1.22726	2.49444	4.08551	1.81217	0.87489	1.66296	1.69967	2.45452	2.0548	0.942809	0.169967	0
	IC50 determination triplicate
	Log conc nM	nM	µM		mean	STD
A	3.92	8317.64	8.31764		7.0618	1.10746
B	3.75	5623.41	5.62341
C	3.86	7244.36	7.24436
